# Supplementary material for: Single Nucleotide Polymorphisms (SNPs) Reveal Sibship Among Founders of a Bangladeshi Rohu (Labeo rohita) Breeding Population
Source: Front Genet. 2019 Jun 19;10:597. doi: 10.3389/fgene.2019.00597 (PMC6593075; doi:10.3389/fgene.2019.00597)
Supplement: Supplementary file 2 [file Table_2.XLSX]

## Sheet: Sheet1
Supplementary Material 2: Method to identify founders with no COLONY-derived dummy parents in common
Step i) Generate the additive relationship matrix (A) from the COLONY-derived pedigree
	A matrix
	Founder	1	2	3	4	5	6	7	8	9	10	Average (off-diagonal)
	1	1	0.5	0.5	0.25	0.25	0.25	0	0	0.25	0.25	0.25
	2	0.5	1	0.5	0.25	0.25	0.25	0	0	0.25	0.25	0.25
	3	0.5	0.5	1	0.25	0.25	0.25	0	0	0.25	0.25	0.25
	4	0.25	0.25	0.25	1	0.5	0.25	0	0	0	0	0.166667
	5	0.25	0.25	0.25	0.5	1	0.25	0	0	0	0	0.166667
	6	0.25	0.25	0.25	0.25	0.25	1	0.25	0	0	0	0.166667
	7	0	0	0	0	0	0.25	1	0	0	0	0.0277778
	8	0	0	0	0	0	0	0	1	0	0	0
	9	0.25	0.25	0.25	0	0	0	0	0	1	0.5	0.138889
	10	0.25	0.25	0.25	0	0	0	0	0	0.5	1	0.138889
Step ii) List individuals that are unrelated to other individuals and remove these from A
	A matrix
List of unrelated founders	Founder	1	2	3	4	5	6	7	9	10	Average (off-diagonal)
Founder 8	1	1	0.5	0.5	0.25	0.25	0.25	0	0.25	0.25	0.28125
	2	0.5	1	0.5	0.25	0.25	0.25	0	0.25	0.25	0.28125
	3	0.5	0.5	1	0.25	0.25	0.25	0	0.25	0.25	0.28125
	4	0.25	0.25	0.25	1	0.5	0.25	0	0	0	0.1875
	5	0.25	0.25	0.25	0.5	1	0.25	0	0	0	0.1875
	6	0.25	0.25	0.25	0.25	0.25	1	0.25	0	0	0.1875
	7	0	0	0	0	0	0.25	1	0	0	0.03125
	9	0.25	0.25	0.25	0	0	0	0	1	0.5	0.15625
	10	0.25	0.25	0.25	0	0	0	0	0.5	1	0.15625
Step iii) Append to the list generated in step ii the individual remaining in A with the lowest average relationship with others, and remove both the listed individual and its relatives from A
	A matrix
List of unrelated founders	Founder	1	2	3	4	5	9	10	Average (off-diagonal)
Founder 8	1	1	0.5	0.5	0.25	0.25	0.25	0.25	0.333333
Founder 7	2	0.5	1	0.5	0.25	0.25	0.25	0.25	0.333333
	3	0.5	0.5	1	0.25	0.25	0.25	0.25	0.333333
	4	0.25	0.25	0.25	1	0.5	0	0	0.208333
	5	0.25	0.25	0.25	0.5	1	0	0	0.208333
	9	0.25	0.25	0.25	0	0	1	0.5	0.208333
	10	0.25	0.25	0.25	0	0	0.5	1	0.208333
Step iv) Iteratively repeat Step iii until no individuals remain in A
	A matrix
List of unrelated founders	Founder	9	10	Average (off-diagonal)
Founder 8	9	1	0.5	0.5
Founder 7	10	0.5	1	0.5
Founder 5
List of unrelated founders
Founder 8
Founder 7
Founder 5
Founder 10
A matrix of unrelated individuals
	Founder	5	7	8	10	Average (off-diagonal)
	5	1	0	0	0	0
	7	0	1	0	0	0
	8	0	0	1	0	0
	10	0	0	0	1	0
